# Supplementary material for: Potential ecological suitability of Epimedium sagittatum in China under climate change based on an optimized MaxEnt model
Source: Front Plant Sci. 2026 Jul 15;17:1881558. doi: 10.3389/fpls.2026.1881558 (PMC13416465; doi:10.3389/fpls.2026.1881558)
Supplement: Supplementary file 1 [file Table1.xlsx]

## Sheet: Correlation_103
SPECIES	cec_soil.asc	clay.asc	cn.asc	coarse.asc	elec_con.asc	eq.asc	esp.asc	gypsum.asc	n.asc	org_cbn.asc	ph.asc	pop2020.asc	ref_bulk.asc	sand.asc	silt.asc	slope.asc	teb.asc	wc2.1_2.5m_bio_1.asc	wc2.1_2.5m_bio_2.asc	wc2.1_2.5m_bio_3.asc	wc2.1_2.5m_bio_4.asc	wc2.1_2.5m_bio_5.asc	wc2.1_2.5m_bio_6.asc	wc2.1_2.5m_bio_7.asc	wc2.1_2.5m_bio_8.asc	wc2.1_2.5m_bio_9.asc	wc2.1_2.5m_bio_10.asc	wc2.1_2.5m_bio_11.asc	wc2.1_2.5m_bio_12.asc	wc2.1_2.5m_bio_13.asc	wc2.1_2.5m_bio_14.asc	wc2.1_2.5m_bio_15.asc	wc2.1_2.5m_bio_16.asc	wc2.1_2.5m_bio_17.asc	wc2.1_2.5m_bio_18.asc	wc2.1_2.5m_bio_19.asc	wc2.1_2.5m_prec_01.asc	wc2.1_2.5m_prec_02.asc	wc2.1_2.5m_prec_03.asc	wc2.1_2.5m_prec_04.asc	wc2.1_2.5m_prec_05.asc	wc2.1_2.5m_prec_06.asc	wc2.1_2.5m_prec_07.asc	wc2.1_2.5m_prec_08.asc	wc2.1_2.5m_prec_09.asc	wc2.1_2.5m_prec_10.asc	wc2.1_2.5m_prec_11.asc	wc2.1_2.5m_prec_12.asc	wc2.1_2.5m_srad_01.asc
cec_soil.asc	0	0.622697	0.501312	0.272858	0.115134	0.00121609	0.0241961	-0.100171	0.803163	0.754915	0.32454	-0.117148	0.507161	-0.301583	0.669822	0.0415394	0.13778	-0.237353	0.0152382	-0.0196151	0.0741319	-0.225139	-0.206282	0.0656559	-0.18917	-0.264377	-0.208552	-0.218368	-0.0134957	0.0467769	-0.11222	0.175285	0.0332322	-0.110862	0.0611982	-0.120537	-0.12124	-0.126457	-0.111282	-0.0922033	-0.0736498	-0.0140209	0.116099	0.0780676	0.067118	0.00234474	-0.0701409	-0.0966223	-0.122661
clay.asc	0	0	0.456651	0.0977734	0.214878	0.0717725	0.16336	-0.01508	0.475124	0.27516	0.430962	-0.0390292	0.940311	-0.294621	0.608366	0.0252348	0.177478	0.141701	-0.293135	-0.0750785	-0.0920543	0.0459205	0.171991	-0.16094	0.0921099	0.089234	0.103477	0.150346	0.305276	0.325129	0.214297	-0.0433548	0.321673	0.216776	0.321486	0.199893	0.18834	0.192243	0.196341	0.233971	0.263632	0.295986	0.311757	0.314517	0.291843	0.292314	0.274592	0.223461	-0.0501834
cn.asc	0	0	0	0.397334	0.217143	-0.0711992	0.0756176	-0.0773686	0.769159	0.691891	0.474021	-0.185523	0.0948287	0.238057	0.528559	0.0892155	-0.108428	0.0975323	-0.173658	0.110105	-0.201593	-0.0383779	0.166814	-0.218198	-0.0261502	0.132798	0.00302637	0.161423	0.297654	0.275297	0.231563	-0.0870187	0.293808	0.235909	0.27597	0.237169	0.230322	0.238237	0.240615	0.269939	0.295248	0.306852	0.223151	0.256366	0.270252	0.285096	0.256836	0.236422	0.0812358
coarse.asc	0	0	0	0	0.241742	0.262461	0.0429995	-0.155497	0.417916	0.341501	0.350981	-0.146103	-0.00376366	0.255477	0.117347	0.229258	-0.0484241	-0.275927	0.077349	0.259644	-0.222424	-0.39231	-0.115748	-0.162372	-0.391173	-0.11968	-0.389205	-0.119879	-0.0993817	-0.122491	-0.0993816	0.090249	-0.106473	-0.10026	-0.104442	-0.0903314	-0.0805336	-0.0897833	-0.0846756	-0.0932221	-0.0884029	-0.089098	-0.104479	-0.106622	-0.0426873	-0.0605555	-0.105779	-0.0970319	0.137895
elec_con.asc	0	0	0	0	0	0.353295	0.710415	0.25773	0.192892	0.101415	0.431703	-0.137075	0.0955448	0.108136	0.200816	-0.0521536	0.36475	-0.0158495	0.149596	0.00583944	0.0918303	0.0599435	-0.0658383	0.11967	0.0392089	-0.0378884	0.0256036	-0.0522667	-0.159289	-0.166843	-0.123612	-0.00909844	-0.166419	-0.12437	-0.163618	-0.123827	-0.121214	-0.119967	-0.118366	-0.13021	-0.139721	-0.156705	-0.153834	-0.159255	-0.146064	-0.134088	-0.129539	-0.130182	-0.0157725
eq.asc	0	0	0	0	0	0	0.382694	0.345773	0.0424398	-0.0761812	0.530613	-0.10383	0.0331009	0.26014	-0.0459288	-0.0122403	0.523708	-0.230221	0.318014	0.140326	0.0612212	-0.157815	-0.228055	0.140808	-0.185798	-0.181982	-0.206755	-0.205457	-0.385666	-0.36231	-0.332377	0.174602	-0.374195	-0.333311	-0.364649	-0.31542	-0.300012	-0.306263	-0.308993	-0.350502	-0.366579	-0.38634	-0.314236	-0.336598	-0.323111	-0.354475	-0.368169	-0.335922	0.135585
esp.asc	0	0	0	0	0	0	0	0.164005	0.0256874	-0.00925835	0.32032	-0.0646728	0.0588465	0.0716756	0.0911105	-0.14046	0.283212	0.067653	0.150271	-0.0422719	0.132433	0.170003	-0.0225358	0.152922	0.144386	0.0151344	0.131577	-0.00386504	-0.161667	-0.16527	-0.105376	-0.0110014	-0.170972	-0.107064	-0.171856	-0.107159	-0.104063	-0.103364	-0.104715	-0.121279	-0.137194	-0.163361	-0.163083	-0.167272	-0.17172	-0.148916	-0.121879	-0.116388	-0.0119163
gypsum.asc	0	0	0	0	0	0	0	0	-0.0434277	-0.0602059	0.26205	-0.0919659	-0.0396084	0.0791479	0.075208	-0.0595133	0.841934	0.0526167	0.250266	-0.00458485	0.158459	0.200391	-0.0493076	0.206087	0.15237	0.0150503	0.13101	-0.0248558	-0.256555	-0.297191	-0.161292	-0.0577946	-0.287482	-0.162405	-0.293343	-0.157744	-0.152952	-0.148221	-0.153001	-0.177368	-0.195225	-0.24076	-0.305834	-0.293004	-0.264215	-0.220383	-0.184968	-0.174037	-0.00268238
n.asc	0	0	0	0	0	0	0	0	0	0.876106	0.491085	-0.264067	0.257138	0.0614754	0.55146	0.125057	0.0581185	-0.255996	0.0388252	0.154814	-0.0912811	-0.325979	-0.159181	-0.0633641	-0.310748	-0.184011	-0.309619	-0.162981	0.0276798	0.0415933	-0.0463778	0.109019	0.0501648	-0.0407792	0.0584262	-0.0360558	-0.035654	-0.0347756	-0.0282094	-0.0164612	0.00474295	0.0448771	0.0619818	0.0614608	0.0853697	0.0413412	-0.0295265	-0.0316432	0.0238343
org_cbn.asc	0	0	0	0	0	0	0	0	0	0	0.211525	-0.169884	0.106588	-0.049829	0.463429	0.0652725	-0.0048702	-0.219016	0.0517628	0.16584	-0.103995	-0.286512	-0.125184	-0.0724154	-0.280342	-0.133759	-0.275744	-0.127082	0.00752168	0.0120838	-0.0340464	0.0936156	0.0199374	-0.0300472	0.0239605	-0.0220295	-0.0203162	-0.0214512	-0.0216695	-0.0189674	-0.00694347	0.0182793	0.0218379	0.0288185	0.0469995	0.0176302	-0.0290035	-0.0205547	0.0728581
ph.asc	0	0	0	0	0	0	0	0	0	0	0	-0.288596	-0.0479607	0.529502	0.284235	-0.00358429	0.450997	-0.164632	0.28537	0.0204923	0.182998	-0.027474	-0.224172	0.23402	-0.0623494	-0.209033	-0.083092	-0.208077	-0.296208	-0.279479	-0.275043	0.138332	-0.284932	-0.27364	-0.276714	-0.268349	-0.261957	-0.258282	-0.249207	-0.267232	-0.27598	-0.291992	-0.241838	-0.255476	-0.247183	-0.256699	-0.277501	-0.281421	-0.045255
pop2020.asc	0	0	0	0	0	0	0	0	0	0	0	0	0.161469	-0.198403	-0.0387931	-0.104852	-0.109246	0.269797	-0.277938	-0.122387	-0.109402	0.183166	0.273134	-0.173082	0.220068	0.239518	0.231346	0.260956	0.23239	0.235264	0.241291	-0.106146	0.221669	0.231392	0.222976	0.215187	0.211365	0.200422	0.194517	0.20507	0.195592	0.197612	0.228311	0.218479	0.20101	0.184332	0.229865	0.231798	0.0274811
ref_bulk.asc	0	0	0	0	0	0	0	0	0	0	0	0	0	-0.807626	0.583248	0.0900632	0.150929	0.0870649	-0.414039	-0.0674678	-0.19487	-0.087918	0.190364	-0.279365	-0.0164397	0.0850546	-0.000449657	0.153968	0.363568	0.388492	0.267272	-0.0358493	0.382985	0.267769	0.383979	0.252486	0.240892	0.240948	0.242534	0.280655	0.307719	0.348799	0.37683	0.374033	0.345629	0.32636	0.313479	0.27791	-0.0154077
sand.asc	0	0	0	0	0	0	0	0	0	0	0	0	0	0	-0.500093	-0.0119153	0.00791593	-0.0973702	0.370956	0.20917	0.0318297	-0.0150213	-0.126472	0.132387	-0.0920076	-0.0284679	-0.0905945	-0.0918544	-0.304615	-0.359401	-0.197363	0.009539	-0.339912	-0.196181	-0.355921	-0.170315	-0.158218	-0.156267	-0.170323	-0.214614	-0.224144	-0.280743	-0.385524	-0.353783	-0.299303	-0.269844	-0.254038	-0.206029	0.143136
silt.asc	0	0	0	0	0	0	0	0	0	0	0	0	0	0	0	0.0482672	0.1877	0.0597155	-0.234437	-0.188026	0.0593697	0.0422136	0.0440524	-0.0184144	0.104414	-0.0568506	0.0944268	0.0218321	0.244699	0.310914	0.103621	0.0436916	0.292648	0.10518	0.313202	0.0776188	0.0651127	0.0712192	0.100122	0.153973	0.16441	0.22451	0.355226	0.318479	0.268755	0.231393	0.179812	0.107441	-0.194425
slope.asc	0	0	0	0	0	0	0	0	0	0	0	0	0	0	0	0	-0.0689082	-0.158493	-0.103299	0.385647	-0.415752	-0.408311	0.058328	-0.374034	-0.372134	0.0405433	-0.366058	0.0500547	0.096652	0.0526827	0.00749924	-0.0728774	0.0880278	0.0123879	0.0963751	0.0261892	0.0204796	0.0317169	0.0439029	0.0498805	0.0787436	0.113637	0.0681371	0.0913265	0.185138	0.152404	0.0254578	0.0206278	0.234905
teb.asc	0	0	0	0	0	0	0	0	0	0	0	0	0	0	0	0	0	-0.120034	0.343714	-0.0505309	0.277777	0.0894854	-0.233148	0.331813	0.0475165	-0.192117	0.0104813	-0.211538	-0.40473	-0.395551	-0.334299	0.10953	-0.403306	-0.336405	-0.393296	-0.33124	-0.322447	-0.320936	-0.317537	-0.347048	-0.367217	-0.398068	-0.35413	-0.367693	-0.365025	-0.363646	-0.355125	-0.344276	-0.0722233
wc2.1_2.5m_bio_1.asc	0	0	0	0	0	0	0	0	0	0	0	0	0	0	0	0	0	0	-0.59362	-0.149728	-0.306589	0.808701	0.907948	-0.427017	0.836825	0.882563	0.888855	0.913857	0.644879	0.57705	0.623476	-0.528932	0.587614	0.621565	0.55033	0.589419	0.567871	0.581473	0.579544	0.633131	0.645793	0.597277	0.462893	0.504115	0.513787	0.625179	0.691326	0.597171	0.176237
wc2.1_2.5m_bio_2.asc	0	0	0	0	0	0	0	0	0	0	0	0	0	0	0	0	0	0	0	0.288311	0.468857	-0.227315	-0.740315	0.671408	-0.329956	-0.573795	-0.397881	-0.668494	-0.845804	-0.797515	-0.757141	0.46073	-0.806021	-0.750051	-0.779346	-0.710345	-0.690216	-0.68347	-0.694501	-0.776686	-0.799225	-0.792957	-0.702232	-0.722112	-0.755923	-0.789283	-0.813004	-0.74851	-0.00540429
wc2.1_2.5m_bio_3.asc	0	0	0	0	0	0	0	0	0	0	0	0	0	0	0	0	0	0	0	0	-0.669407	-0.503859	0.0951292	-0.485055	-0.478235	0.208433	-0.487308	0.161494	-0.050119	-0.0804501	-0.175935	0.0864558	-0.0332989	-0.164122	-0.0137264	-0.117605	-0.1175	-0.10143	-0.134783	-0.163975	-0.0886128	-0.0160191	-0.0334162	0.0216691	0.0974864	0.0566881	-0.133233	-0.142484	0.779703
wc2.1_2.5m_bio_4.asc	0	0	0	0	0	0	0	0	0	0	0	0	0	0	0	0	0	0	0	0	0	0.293764	-0.657936	0.967586	0.216328	-0.646786	0.16197	-0.665788	-0.556046	-0.461814	-0.434789	0.297804	-0.514064	-0.43882	-0.497555	-0.450018	-0.439187	-0.448466	-0.433763	-0.461584	-0.52606	-0.545993	-0.400134	-0.470011	-0.5983	-0.593077	-0.477952	-0.436823	-0.716209
wc2.1_2.5m_bio_5.asc	0	0	0	0	0	0	0	0	0	0	0	0	0	0	0	0	0	0	0	0	0	0	0.500737	0.178936	0.957383	0.504529	0.979499	0.50947	0.242367	0.211547	0.326466	-0.362763	0.196504	0.322961	0.162375	0.288128	0.275356	0.282879	0.290226	0.315716	0.281779	0.202998	0.123025	0.131391	0.0843008	0.214638	0.361112	0.296593	-0.226406
wc2.1_2.5m_bio_6.asc	0	0	0	0	0	0	0	0	0	0	0	0	0	0	0	0	0	0	0	0	0	0	0	-0.76203	0.557702	0.954186	0.627661	0.993179	0.776623	0.679272	0.719736	-0.563146	0.707949	0.718587	0.66821	0.694789	0.674305	0.684521	0.679007	0.736098	0.766621	0.730708	0.555968	0.614583	0.680608	0.770942	0.789469	0.701535	0.386044
wc2.1_2.5m_bio_7.asc	0	0	0	0	0	0	0	0	0	0	0	0	0	0	0	0	0	0	0	0	0	0	0	0	0.082307	-0.707119	0.0193343	-0.747745	-0.701417	-0.613822	-0.573845	0.368707	-0.65767	-0.57516	-0.638033	-0.574168	-0.559383	-0.565345	-0.553571	-0.5993	-0.65942	-0.677714	-0.539218	-0.599521	-0.70983	-0.714684	-0.625874	-0.574385	-0.608158
wc2.1_2.5m_bio_8.asc	0	0	0	0	0	0	0	0	0	0	0	0	0	0	0	0	0	0	0	0	0	0	0	0	0	0.524665	0.970668	0.563202	0.327623	0.331298	0.326933	-0.286235	0.310979	0.316695	0.306235	0.262452	0.242366	0.255502	0.262309	0.31852	0.32184	0.287504	0.296312	0.286989	0.217502	0.298223	0.39348	0.283165	-0.184231
wc2.1_2.5m_bio_9.asc	0	0	0	0	0	0	0	0	0	0	0	0	0	0	0	0	0	0	0	0	0	0	0	0	0	0	0.603643	0.96731	0.665401	0.552256	0.64829	-0.580797	0.585777	0.652387	0.538609	0.657093	0.644533	0.648964	0.627117	0.65447	0.674503	0.624017	0.417464	0.488714	0.560304	0.661699	0.690418	0.649805	0.467162
wc2.1_2.5m_bio_10.asc	0	0	0	0	0	0	0	0	0	0	0	0	0	0	0	0	0	0	0	0	0	0	0	0	0	0	0	0.628324	0.402821	0.37716	0.443555	-0.403591	0.361775	0.439838	0.329727	0.400117	0.382742	0.391697	0.398745	0.439701	0.417338	0.35515	0.286212	0.293108	0.244141	0.363814	0.492177	0.413439	-0.164304
wc2.1_2.5m_bio_11.asc	0	0	0	0	0	0	0	0	0	0	0	0	0	0	0	0	0	0	0	0	0	0	0	0	0	0	0	0	0.742588	0.647987	0.679523	-0.542651	0.677929	0.679823	0.640383	0.659074	0.638471	0.652743	0.645551	0.69816	0.732303	0.700731	0.53043	0.591675	0.655409	0.742484	0.750194	0.659777	0.440931
wc2.1_2.5m_bio_12.asc	0	0	0	0	0	0	0	0	0	0	0	0	0	0	0	0	0	0	0	0	0	0	0	0	0	0	0	0	0	0.952789	0.856391	-0.429473	0.973463	0.859134	0.938198	0.837662	0.813552	0.826722	0.829663	0.901808	0.950554	0.974693	0.82173	0.871777	0.886942	0.889338	0.883513	0.845424	0.160554
wc2.1_2.5m_bio_13.asc	0	0	0	0	0	0	0	0	0	0	0	0	0	0	0	0	0	0	0	0	0	0	0	0	0	0	0	0	0	0	0.72475	-0.212309	0.99067	0.726288	0.979427	0.703542	0.678749	0.694319	0.697821	0.781361	0.850026	0.925906	0.928673	0.938445	0.870766	0.813675	0.775942	0.717651	0.131034
wc2.1_2.5m_bio_14.asc	0	0	0	0	0	0	0	0	0	0	0	0	0	0	0	0	0	0	0	0	0	0	0	0	0	0	0	0	0	0	0	-0.60131	0.748269	0.993602	0.660852	0.97149	0.961861	0.950052	0.929289	0.929886	0.892468	0.825193	0.487931	0.554196	0.608802	0.737314	0.904997	0.972744	0.0844911
wc2.1_2.5m_bio_15.asc	0	0	0	0	0	0	0	0	0	0	0	0	0	0	0	0	0	0	0	0	0	0	0	0	0	0	0	0	0	0	0	0	-0.266011	-0.609102	-0.199371	-0.605241	-0.599949	-0.579651	-0.578465	-0.566739	-0.509728	-0.394561	-0.0457999	-0.108306	-0.307416	-0.485198	-0.59425	-0.62642	-0.00684913
wc2.1_2.5m_bio_16.asc	0	0	0	0	0	0	0	0	0	0	0	0	0	0	0	0	0	0	0	0	0	0	0	0	0	0	0	0	0	0	0	0	0	0.750054	0.983806	0.728037	0.703093	0.719237	0.720971	0.810347	0.885741	0.954421	0.909155	0.940006	0.894031	0.846665	0.798689	0.741295	0.15683
wc2.1_2.5m_bio_17.asc	0	0	0	0	0	0	0	0	0	0	0	0	0	0	0	0	0	0	0	0	0	0	0	0	0	0	0	0	0	0	0	0	0	0	0.659514	0.979881	0.971092	0.963485	0.946316	0.939989	0.893405	0.828125	0.483664	0.550004	0.605216	0.737156	0.90792	0.969575	0.0998299
wc2.1_2.5m_bio_18.asc	0	0	0	0	0	0	0	0	0	0	0	0	0	0	0	0	0	0	0	0	0	0	0	0	0	0	0	0	0	0	0	0	0	0	0	0.62862	0.60105	0.617103	0.615345	0.718981	0.820335	0.921409	0.956158	0.973059	0.908729	0.823482	0.736575	0.65554	0.15089
wc2.1_2.5m_bio_19.asc	0	0	0	0	0	0	0	0	0	0	0	0	0	0	0	0	0	0	0	0	0	0	0	0	0	0	0	0	0	0	0	0	0	0	0	0	0.994318	0.990272	0.962864	0.934344	0.883302	0.807077	0.444183	0.523785	0.571054	0.684169	0.853178	0.968524	0.138048
wc2.1_2.5m_prec_01.asc	0	0	0	0	0	0	0	0	0	0	0	0	0	0	0	0	0	0	0	0	0	0	0	0	0	0	0	0	0	0	0	0	0	0	0	0	0	0.977886	0.949338	0.914639	0.860268	0.778927	0.417799	0.495538	0.546899	0.661715	0.836195	0.963833	0.129039
wc2.1_2.5m_prec_02.asc	0	0	0	0	0	0	0	0	0	0	0	0	0	0	0	0	0	0	0	0	0	0	0	0	0	0	0	0	0	0	0	0	0	0	0	0	0	0	0.97661	0.941598	0.883567	0.806651	0.42335	0.50805	0.548139	0.643039	0.811915	0.929026	0.161466
wc2.1_2.5m_prec_03.asc	0	0	0	0	0	0	0	0	0	0	0	0	0	0	0	0	0	0	0	0	0	0	0	0	0	0	0	0	0	0	0	0	0	0	0	0	0	0	0	0.961382	0.882285	0.806933	0.427408	0.497951	0.566811	0.654254	0.813118	0.896301	0.131823
wc2.1_2.5m_prec_04.asc	0	0	0	0	0	0	0	0	0	0	0	0	0	0	0	0	0	0	0	0	0	0	0	0	0	0	0	0	0	0	0	0	0	0	0	0	0	0	0	0	0.958485	0.886258	0.535828	0.606117	0.655519	0.743906	0.862691	0.890802	0.0830093
wc2.1_2.5m_prec_05.asc	0	0	0	0	0	0	0	0	0	0	0	0	0	0	0	0	0	0	0	0	0	0	0	0	0	0	0	0	0	0	0	0	0	0	0	0	0	0	0	0	0	0.950846	0.643954	0.727345	0.756335	0.804707	0.858117	0.861491	0.10472
wc2.1_2.5m_prec_06.asc	0	0	0	0	0	0	0	0	0	0	0	0	0	0	0	0	0	0	0	0	0	0	0	0	0	0	0	0	0	0	0	0	0	0	0	0	0	0	0	0	0	0	0.782096	0.832849	0.843112	0.831183	0.827604	0.797171	0.147149
wc2.1_2.5m_prec_07.asc	0	0	0	0	0	0	0	0	0	0	0	0	0	0	0	0	0	0	0	0	0	0	0	0	0	0	0	0	0	0	0	0	0	0	0	0	0	0	0	0	0	0	0	0.95533	0.860854	0.73914	0.612813	0.49507	0.11234
wc2.1_2.5m_prec_08.asc	0	0	0	0	0	0	0	0	0	0	0	0	0	0	0	0	0	0	0	0	0	0	0	0	0	0	0	0	0	0	0	0	0	0	0	0	0	0	0	0	0	0	0	0	0.894512	0.77558	0.650089	0.561753	0.17631
wc2.1_2.5m_prec_09.asc	0	0	0	0	0	0	0	0	0	0	0	0	0	0	0	0	0	0	0	0	0	0	0	0	0	0	0	0	0	0	0	0	0	0	0	0	0	0	0	0	0	0	0	0	0	0.891381	0.725786	0.615871	0.218402
wc2.1_2.5m_prec_10.asc	0	0	0	0	0	0	0	0	0	0	0	0	0	0	0	0	0	0	0	0	0	0	0	0	0	0	0	0	0	0	0	0	0	0	0	0	0	0	0	0	0	0	0	0	0	0	0.900481	0.758373	0.197657
wc2.1_2.5m_prec_11.asc	0	0	0	0	0	0	0	0	0	0	0	0	0	0	0	0	0	0	0	0	0	0	0	0	0	0	0	0	0	0	0	0	0	0	0	0	0	0	0	0	0	0	0	0	0	0	0	0.910752	0.0967588
wc2.1_2.5m_prec_12.asc	0	0	0	0	0	0	0	0	0	0	0	0	0	0	0	0	0	0	0	0	0	0	0	0	0	0	0	0	0	0	0	0	0	0	0	0	0	0	0	0	0	0	0	0	0	0	0	0	0.0858402
wc2.1_2.5m_srad_01.asc	0	0	0	0	0	0	0	0	0	0	0	0	0	0	0	0	0	0	0	0	0	0	0	0	0	0	0	0	0	0	0	0	0	0	0	0	0	0	0	0	0	0	0	0	0	0	0	0	0
wc2.1_2.5m_srad_02.asc	0	0	0	0	0	0	0	0	0	0	0	0	0	0	0	0	0	0	0	0	0	0	0	0	0	0	0	0	0	0	0	0	0	0	0	0	0	0	0	0	0	0	0	0	0	0	0	0	0
wc2.1_2.5m_srad_03.asc	0	0	0	0	0	0	0	0	0	0	0	0	0	0	0	0	0	0	0	0	0	0	0	0	0	0	0	0	0	0	0	0	0	0	0	0	0	0	0	0	0	0	0	0	0	0	0	0	0
wc2.1_2.5m_srad_04.asc	0	0	0	0	0	0	0	0	0	0	0	0	0	0	0	0	0	0	0	0	0	0	0	0	0	0	0	0	0	0	0	0	0	0	0	0	0	0	0	0	0	0	0	0	0	0	0	0	0
wc2.1_2.5m_srad_05.asc	0	0	0	0	0	0	0	0	0	0	0	0	0	0	0	0	0	0	0	0	0	0	0	0	0	0	0	0	0	0	0	0	0	0	0	0	0	0	0	0	0	0	0	0	0	0	0	0	0
wc2.1_2.5m_srad_06.asc	0	0	0	0	0	0	0	0	0	0	0	0	0	0	0	0	0	0	0	0	0	0	0	0	0	0	0	0	0	0	0	0	0	0	0	0	0	0	0	0	0	0	0	0	0	0	0	0	0
wc2.1_2.5m_srad_07.asc	0	0	0	0	0	0	0	0	0	0	0	0	0	0	0	0	0	0	0	0	0	0	0	0	0	0	0	0	0	0	0	0	0	0	0	0	0	0	0	0	0	0	0	0	0	0	0	0	0
wc2.1_2.5m_srad_08.asc	0	0	0	0	0	0	0	0	0	0	0	0	0	0	0	0	0	0	0	0	0	0	0	0	0	0	0	0	0	0	0	0	0	0	0	0	0	0	0	0	0	0	0	0	0	0	0	0	0
wc2.1_2.5m_srad_09.asc	0	0	0	0	0	0	0	0	0	0	0	0	0	0	0	0	0	0	0	0	0	0	0	0	0	0	0	0	0	0	0	0	0	0	0	0	0	0	0	0	0	0	0	0	0	0	0	0	0
wc2.1_2.5m_srad_10.asc	0	0	0	0	0	0	0	0	0	0	0	0	0	0	0	0	0	0	0	0	0	0	0	0	0	0	0	0	0	0	0	0	0	0	0	0	0	0	0	0	0	0	0	0	0	0	0	0	0
wc2.1_2.5m_srad_11.asc	0	0	0	0	0	0	0	0	0	0	0	0	0	0	0	0	0	0	0	0	0	0	0	0	0	0	0	0	0	0	0	0	0	0	0	0	0	0	0	0	0	0	0	0	0	0	0	0	0
wc2.1_2.5m_srad_12.asc	0	0	0	0	0	0	0	0	0	0	0	0	0	0	0	0	0	0	0	0	0	0	0	0	0	0	0	0	0	0	0	0	0	0	0	0	0	0	0	0	0	0	0	0	0	0	0	0	0
wc2.1_2.5m_tavg_01.asc	0	0	0	0	0	0	0	0	0	0	0	0	0	0	0	0	0	0	0	0	0	0	0	0	0	0	0	0	0	0	0	0	0	0	0	0	0	0	0	0	0	0	0	0	0	0	0	0	0
wc2.1_2.5m_tavg_02.asc	0	0	0	0	0	0	0	0	0	0	0	0	0	0	0	0	0	0	0	0	0	0	0	0	0	0	0	0	0	0	0	0	0	0	0	0	0	0	0	0	0	0	0	0	0	0	0	0	0
wc2.1_2.5m_tavg_03.asc	0	0	0	0	0	0	0	0	0	0	0	0	0	0	0	0	0	0	0	0	0	0	0	0	0	0	0	0	0	0	0	0	0	0	0	0	0	0	0	0	0	0	0	0	0	0	0	0	0
wc2.1_2.5m_tavg_04.asc	0	0	0	0	0	0	0	0	0	0	0	0	0	0	0	0	0	0	0	0	0	0	0	0	0	0	0	0	0	0	0	0	0	0	0	0	0	0	0	0	0	0	0	0	0	0	0	0	0
wc2.1_2.5m_tavg_05.asc	0	0	0	0	0	0	0	0	0	0	0	0	0	0	0	0	0	0	0	0	0	0	0	0	0	0	0	0	0	0	0	0	0	0	0	0	0	0	0	0	0	0	0	0	0	0	0	0	0
wc2.1_2.5m_tavg_06.asc	0	0	0	0	0	0	0	0	0	0	0	0	0	0	0	0	0	0	0	0	0	0	0	0	0	0	0	0	0	0	0	0	0	0	0	0	0	0	0	0	0	0	0	0	0	0	0	0	0
wc2.1_2.5m_tavg_07.asc	0	0	0	0	0	0	0	0	0	0	0	0	0	0	0	0	0	0	0	0	0	0	0	0	0	0	0	0	0	0	0	0	0	0	0	0	0	0	0	0	0	0	0	0	0	0	0	0	0
wc2.1_2.5m_tavg_08.asc	0	0	0	0	0	0	0	0	0	0	0	0	0	0	0	0	0	0	0	0	0	0	0	0	0	0	0	0	0	0	0	0	0	0	0	0	0	0	0	0	0	0	0	0	0	0	0	0	0
wc2.1_2.5m_tavg_09.asc	0	0	0	0	0	0	0	0	0	0	0	0	0	0	0	0	0	0	0	0	0	0	0	0	0	0	0	0	0	0	0	0	0	0	0	0	0	0	0	0	0	0	0	0	0	0	0	0	0
wc2.1_2.5m_tavg_10.asc	0	0	0	0	0	0	0	0	0	0	0	0	0	0	0	0	0	0	0	0	0	0	0	0	0	0	0	0	0	0	0	0	0	0	0	0	0	0	0	0	0	0	0	0	0	0	0	0	0
wc2.1_2.5m_tavg_11.asc	0	0	0	0	0	0	0	0	0	0	0	0	0	0	0	0	0	0	0	0	0	0	0	0	0	0	0	0	0	0	0	0	0	0	0	0	0	0	0	0	0	0	0	0	0	0	0	0	0
wc2.1_2.5m_tavg_12.asc	0	0	0	0	0	0	0	0	0	0	0	0	0	0	0	0	0	0	0	0	0	0	0	0	0	0	0	0	0	0	0	0	0	0	0	0	0	0	0	0	0	0	0	0	0	0	0	0	0
wc2.1_2.5m_tmax_01.asc	0	0	0	0	0	0	0	0	0	0	0	0	0	0	0	0	0	0	0	0	0	0	0	0	0	0	0	0	0	0	0	0	0	0	0	0	0	0	0	0	0	0	0	0	0	0	0	0	0
wc2.1_2.5m_tmax_02.asc	0	0	0	0	0	0	0	0	0	0	0	0	0	0	0	0	0	0	0	0	0	0	0	0	0	0	0	0	0	0	0	0	0	0	0	0	0	0	0	0	0	0	0	0	0	0	0	0	0
wc2.1_2.5m_tmax_03.asc	0	0	0	0	0	0	0	0	0	0	0	0	0	0	0	0	0	0	0	0	0	0	0	0	0	0	0	0	0	0	0	0	0	0	0	0	0	0	0	0	0	0	0	0	0	0	0	0	0
wc2.1_2.5m_tmax_04.asc	0	0	0	0	0	0	0	0	0	0	0	0	0	0	0	0	0	0	0	0	0	0	0	0	0	0	0	0	0	0	0	0	0	0	0	0	0	0	0	0	0	0	0	0	0	0	0	0	0
wc2.1_2.5m_tmax_05.asc	0	0	0	0	0	0	0	0	0	0	0	0	0	0	0	0	0	0	0	0	0	0	0	0	0	0	0	0	0	0	0	0	0	0	0	0	0	0	0	0	0	0	0	0	0	0	0	0	0
wc2.1_2.5m_tmax_06.asc	0	0	0	0	0	0	0	0	0	0	0	0	0	0	0	0	0	0	0	0	0	0	0	0	0	0	0	0	0	0	0	0	0	0	0	0	0	0	0	0	0	0	0	0	0	0	0	0	0
wc2.1_2.5m_tmax_07.asc	0	0	0	0	0	0	0	0	0	0	0	0	0	0	0	0	0	0	0	0	0	0	0	0	0	0	0	0	0	0	0	0	0	0	0	0	0	0	0	0	0	0	0	0	0	0	0	0	0
wc2.1_2.5m_tmax_08.asc	0	0	0	0	0	0	0	0	0	0	0	0	0	0	0	0	0	0	0	0	0	0	0	0	0	0	0	0	0	0	0	0	0	0	0	0	0	0	0	0	0	0	0	0	0	0	0	0	0
wc2.1_2.5m_tmax_09.asc	0	0	0	0	0	0	0	0	0	0	0	0	0	0	0	0	0	0	0	0	0	0	0	0	0	0	0	0	0	0	0	0	0	0	0	0	0	0	0	0	0	0	0	0	0	0	0	0	0
wc2.1_2.5m_tmax_10.asc	0	0	0	0	0	0	0	0	0	0	0	0	0	0	0	0	0	0	0	0	0	0	0	0	0	0	0	0	0	0	0	0	0	0	0	0	0	0	0	0	0	0	0	0	0	0	0	0	0
wc2.1_2.5m_tmax_11.asc	0	0	0	0	0	0	0	0	0	0	0	0	0	0	0	0	0	0	0	0	0	0	0	0	0	0	0	0	0	0	0	0	0	0	0	0	0	0	0	0	0	0	0	0	0	0	0	0	0
wc2.1_2.5m_tmax_12.asc	0	0	0	0	0	0	0	0	0	0	0	0	0	0	0	0	0	0	0	0	0	0	0	0	0	0	0	0	0	0	0	0	0	0	0	0	0	0	0	0	0	0	0	0	0	0	0	0	0
wc2.1_2.5m_tmin_01.asc	0	0	0	0	0	0	0	0	0	0	0	0	0	0	0	0	0	0	0	0	0	0	0	0	0	0	0	0	0	0	0	0	0	0	0	0	0	0	0	0	0	0	0	0	0	0	0	0	0
wc2.1_2.5m_tmin_02.asc	0	0	0	0	0	0	0	0	0	0	0	0	0	0	0	0	0	0	0	0	0	0	0	0	0	0	0	0	0	0	0	0	0	0	0	0	0	0	0	0	0	0	0	0	0	0	0	0	0
wc2.1_2.5m_tmin_03.asc	0	0	0	0	0	0	0	0	0	0	0	0	0	0	0	0	0	0	0	0	0	0	0	0	0	0	0	0	0	0	0	0	0	0	0	0	0	0	0	0	0	0	0	0	0	0	0	0	0
wc2.1_2.5m_tmin_04.asc	0	0	0	0	0	0	0	0	0	0	0	0	0	0	0	0	0	0	0	0	0	0	0	0	0	0	0	0	0	0	0	0	0	0	0	0	0	0	0	0	0	0	0	0	0	0	0	0	0
wc2.1_2.5m_tmin_05.asc	0	0	0	0	0	0	0	0	0	0	0	0	0	0	0	0	0	0	0	0	0	0	0	0	0	0	0	0	0	0	0	0	0	0	0	0	0	0	0	0	0	0	0	0	0	0	0	0	0
wc2.1_2.5m_tmin_06.asc	0	0	0	0	0	0	0	0	0	0	0	0	0	0	0	0	0	0	0	0	0	0	0	0	0	0	0	0	0	0	0	0	0	0	0	0	0	0	0	0	0	0	0	0	0	0	0	0	0
wc2.1_2.5m_tmin_07.asc	0	0	0	0	0	0	0	0	0	0	0	0	0	0	0	0	0	0	0	0	0	0	0	0	0	0	0	0	0	0	0	0	0	0	0	0	0	0	0	0	0	0	0	0	0	0	0	0	0
wc2.1_2.5m_tmin_08.asc	0	0	0	0	0	0	0	0	0	0	0	0	0	0	0	0	0	0	0	0	0	0	0	0	0	0	0	0	0	0	0	0	0	0	0	0	0	0	0	0	0	0	0	0	0	0	0	0	0
wc2.1_2.5m_tmin_09.asc	0	0	0	0	0	0	0	0	0	0	0	0	0	0	0	0	0	0	0	0	0	0	0	0	0	0	0	0	0	0	0	0	0	0	0	0	0	0	0	0	0	0	0	0	0	0	0	0	0
wc2.1_2.5m_tmin_10.asc	0	0	0	0	0	0	0	0	0	0	0	0	0	0	0	0	0	0	0	0	0	0	0	0	0	0	0	0	0	0	0	0	0	0	0	0	0	0	0	0	0	0	0	0	0	0	0	0	0
wc2.1_2.5m_tmin_11.asc	0	0	0	0	0	0	0	0	0	0	0	0	0	0	0	0	0	0	0	0	0	0	0	0	0	0	0	0	0	0	0	0	0	0	0	0	0	0	0	0	0	0	0	0	0	0	0	0	0
wc2.1_2.5m_tmin_12.asc	0	0	0	0	0	0	0	0	0	0	0	0	0	0	0	0	0	0	0	0	0	0	0	0	0	0	0	0	0	0	0	0	0	0	0	0	0	0	0	0	0	0	0	0	0	0	0	0	0
zbyl.asc	0	0	0	0	0	0	0	0	0	0	0	0	0	0	0	0	0	0	0	0	0	0	0	0	0	0	0	0	0	0	0	0	0	0	0	0	0	0	0	0	0	0	0	0	0	0	0	0	0
alt.asc	0	0	0	0	0	0	0	0	0	0	0	0	0	0	0	0	0	0	0	0	0	0	0	0	0	0	0	0	0	0	0	0	0	0	0	0	0	0	0	0	0	0	0	0	0	0	0	0	0
alum_sat.asc	0	0	0	0	0	0	0	0	0	0	0	0	0	0	0	0	0	0	0	0	0	0	0	0	0	0	0	0	0	0	0	0	0	0	0	0	0	0	0	0	0	0	0	0	0	0	0	0	0
aspect.asc	0	0	0	0	0	0	0	0	0	0	0	0	0	0	0	0	0	0	0	0	0	0	0	0	0	0	0	0	0	0	0	0	0	0	0	0	0	0	0	0	0	0	0	0	0	0	0	0	0
bsat.asc	0	0	0	0	0	0	0	0	0	0	0	0	0	0	0	0	0	0	0	0	0	0	0	0	0	0	0	0	0	0	0	0	0	0	0	0	0	0	0	0	0	0	0	0	0	0	0	0	0
bulk.asc	0	0	0	0	0	0	0	0	0	0	0	0	0	0	0	0	0	0	0	0	0	0	0	0	0	0	0	0	0	0	0	0	0	0	0	0	0	0	0	0	0	0	0	0	0	0	0	0	0
cec_clay.asc	0	0	0	0	0	0	0	0	0	0	0	0	0	0	0	0	0	0	0	0	0	0	0	0	0	0	0	0	0	0	0	0	0	0	0	0	0	0	0	0	0	0	0	0	0	0	0	0	0
[truncated: 54 more columns]

## Sheet: Occurrence_records
species	Longitude	Latitude
Epimedium sagittatum	102.729	28.9792
Epimedium sagittatum	103.396	29.6042
Epimedium sagittatum	103.396	29.8958
Epimedium sagittatum	103.646	30.9792
Epimedium sagittatum	103.771	29.5625
Epimedium sagittatum	104.063	35.8125
Epimedium sagittatum	104.104	30.6458
Epimedium sagittatum	104.271	30.5208
Epimedium sagittatum	104.521	27.0208
Epimedium sagittatum	104.604	25.8542
Epimedium sagittatum	104.729	32.4792
Epimedium sagittatum	105.271	32.7292
Epimedium sagittatum	105.396	28.1458
Epimedium sagittatum	105.479	27.8542
Epimedium sagittatum	105.563	28.2292
Epimedium sagittatum	106.146	26.1875
Epimedium sagittatum	106.271	34.3125
Epimedium sagittatum	106.604	32.7292
Epimedium sagittatum	106.979	29.0208
Epimedium sagittatum	106.979	29.3125
Epimedium sagittatum	107.104	29.1458
Epimedium sagittatum	107.188	25.0208
Epimedium sagittatum	107.688	29.1042
Epimedium sagittatum	107.771	32.9792
Epimedium sagittatum	107.896	25.4375
Epimedium sagittatum	107.896	28.1875
Epimedium sagittatum	107.896	32.5208
Epimedium sagittatum	107.896	32.5625
Epimedium sagittatum	107.938	26.6458
Epimedium sagittatum	107.938	27.3958
Epimedium sagittatum	107.938	33.5208
Epimedium sagittatum	107.979	25.1458
Epimedium sagittatum	108.063	25.3958
Epimedium sagittatum	108.063	30.2708
Epimedium sagittatum	108.104	27.1042
Epimedium sagittatum	108.271	28.3125
Epimedium sagittatum	108.313	27.4375
Epimedium sagittatum	108.563	27.7292
Epimedium sagittatum	108.688	31.9375
Epimedium sagittatum	108.729	27.8958
Epimedium sagittatum	108.854	27.6875
Epimedium sagittatum	108.896	24.8958
Epimedium sagittatum	108.938	24.2708
Epimedium sagittatum	108.938	24.8542
Epimedium sagittatum	108.938	27.6042
Epimedium sagittatum	108.979	27.2708
Epimedium sagittatum	108.979	27.8542
Epimedium sagittatum	109.021	24.2708
Epimedium sagittatum	109.021	24.3542
Epimedium sagittatum	109.104	27.4792
Epimedium sagittatum	109.146	25.3958
Epimedium sagittatum	109.146	26.2292
Epimedium sagittatum	109.146	28.3958
Epimedium sagittatum	109.354	25.0208
Epimedium sagittatum	109.479	27.5208
Epimedium sagittatum	109.479	28.1042
Epimedium sagittatum	109.521	24.8958
Epimedium sagittatum	109.521	28.5625
Epimedium sagittatum	109.521	28.7708
Epimedium sagittatum	109.563	28.3125
Epimedium sagittatum	109.563	28.3542
Epimedium sagittatum	109.604	28.3542
Epimedium sagittatum	109.646	28.6875
Epimedium sagittatum	109.688	29.5625
Epimedium sagittatum	109.729	28.4375
Epimedium sagittatum	109.813	29.1875
Epimedium sagittatum	109.854	28.9792
Epimedium sagittatum	109.854	29.0208
Epimedium sagittatum	109.938	28.6042
Epimedium sagittatum	110.063	26.0625
Epimedium sagittatum	110.063	28.6875
Epimedium sagittatum	110.146	29.3958
Epimedium sagittatum	110.188	28.6875
Epimedium sagittatum	110.188	29.3958
Epimedium sagittatum	110.521	29.0208
Epimedium sagittatum	110.521	29.3542
Epimedium sagittatum	110.563	26.3125
Epimedium sagittatum	110.604	25.6042
Epimedium sagittatum	110.604	26.0208
Epimedium sagittatum	110.729	24.9375
Epimedium sagittatum	110.729	29.4375
Epimedium sagittatum	110.771	24.9792
Epimedium sagittatum	110.771	25.2292
Epimedium sagittatum	110.813	30.1042
Epimedium sagittatum	110.896	31.6042
Epimedium sagittatum	111.021	25.8542
Epimedium sagittatum	111.104	25.5625
Epimedium sagittatum	111.104	29.4375
Epimedium sagittatum	111.146	24.4792
Epimedium sagittatum	111.229	28.3958
Epimedium sagittatum	111.354	25.0208
Epimedium sagittatum	111.396	24.8958
Epimedium sagittatum	111.396	29.5625
Epimedium sagittatum	111.479	24.6042
Epimedium sagittatum	111.604	24.9375
Epimedium sagittatum	111.688	24.8542
Epimedium sagittatum	111.729	31.3125
Epimedium sagittatum	112.396	35.2292
Epimedium sagittatum	112.563	35.1042
Epimedium sagittatum	112.604	24.8542
Epimedium sagittatum	113.188	30.6875
Epimedium sagittatum	113.396	35.4792
Epimedium sagittatum	113.563	26.6458
Epimedium sagittatum	113.813	35.4792
Epimedium sagittatum	113.854	27.6458
Epimedium sagittatum	113.896	25.7708
Epimedium sagittatum	114.063	25.9375
Epimedium sagittatum	114.063	26.4792
Epimedium sagittatum	114.063	31.8125
Epimedium sagittatum	114.104	28.4375
Epimedium sagittatum	114.188	25.4792
Epimedium sagittatum	114.188	25.7292
Epimedium sagittatum	114.188	30.3542
Epimedium sagittatum	114.271	26.7292
Epimedium sagittatum	114.271	30.6042
Epimedium sagittatum	114.479	36.8542
Epimedium sagittatum	114.563	29.0208
Epimedium sagittatum	114.688	31.8125
Epimedium sagittatum	114.813	28.6875
Epimedium sagittatum	114.896	28.8125
Epimedium sagittatum	114.938	29.4792
Epimedium sagittatum	114.979	29.1042
Epimedium sagittatum	115.771	31.1458
Epimedium sagittatum	115.854	30.9792
Epimedium sagittatum	115.938	29.5208
Epimedium sagittatum	115.979	29.5625
Epimedium sagittatum	115.979	29.6875
Epimedium sagittatum	116.021	30.9792
Epimedium sagittatum	116.063	29.4375
Epimedium sagittatum	116.104	28.9792
Epimedium sagittatum	116.146	31.4375
Epimedium sagittatum	116.229	31.1042
Epimedium sagittatum	116.229	31.2292
Epimedium sagittatum	116.313	31.3958
Epimedium sagittatum	116.563	31.1042
Epimedium sagittatum	116.771	25.4792
Epimedium sagittatum	117.188	27.8125
Epimedium sagittatum	117.229	26.2292
Epimedium sagittatum	117.271	27.0625
Epimedium sagittatum	117.521	27.5625
Epimedium sagittatum	117.563	27.7708
Epimedium sagittatum	117.729	27.8542
Epimedium sagittatum	117.729	29.8542
Epimedium sagittatum	117.813	26.8125
Epimedium sagittatum	117.979	28.8958
Epimedium sagittatum	118.146	30.3125
Epimedium sagittatum	118.188	29.7708
Epimedium sagittatum	118.438	29.8542
Epimedium sagittatum	118.604	24.8125
Epimedium sagittatum	118.813	28.3958
Epimedium sagittatum	118.854	32.0625
Epimedium sagittatum	118.979	30.0208
Epimedium sagittatum	119.438	30.3958
Epimedium sagittatum	119.438	30.4375
Epimedium sagittatum	119.479	30.1875
Epimedium sagittatum	119.521	30.3125
Epimedium sagittatum	119.563	30.6042
Epimedium sagittatum	120.438	29.0208
Epimedium sagittatum	130.271	47.3125
Epimedium sagittatum	91.1458	29.6458
